# Supplementary material for: The Landscape of Aminoacyl-tRNA Synthetases Involved in Severe Acute Respiratory Syndrome Coronavirus 2 Infection
Source: Front Physiol. 2022 Jan 26;12:818297. doi: 10.3389/fphys.2021.818297 (PMC8826553; doi:10.3389/fphys.2021.818297)
Supplement: Supplementary Table 1 — Interactions between human aminoacyl-tRNA synthetases (aaRSs) and viruses. [file Table_1.XLSX]

## Sheet: Table description
Column Name	Description
Gene name	Gene symbols of human aaRSs
Virus	Viruses interacting with human aaRSs

## Sheet: aaRSs-virus interaction
Gene name	Virus
AARS1	Influenza A virus (H1N1)
AARS2	Human cytomegalovirus
AARS2	Influenza A virus (H1N1)
AIMP1	Ebola virus
AIMP1	Hepatitis C virus
AIMP1	Human immunodeficiency virus 1
AIMP1	Influenza A virus (H1N1)
AIMP2	Epstein-Barr virus
AIMP2	Human immunodeficiency virus 1
AIMP2	Human papillomavirus type 16
AIMP2	Influenza A virus (H1N1)
AIMP2	Influenza A virus (H3N2)
AIMP2	Influenza A virus (H4N6)
AIMP2	Influenza A virus (H5N1)
CARS1	Influenza A virus (H1N1)
CARS1	Influenza A virus (H5N1)
CARS1	Influenza A virus (H7N7)
CARS1	Influenza A virus (H9N2)
DARS1	Epstein-Barr virus
DARS1	Human immunodeficiency virus 1
DARS1	Influenza A virus (H1N1)
DARS1	Lymphocytic choriomeningitis virus
DARS1	Measles virus
DARS2	Dengue virus 2
DARS2	Influenza A virus (H1N1)
DARS2	La Crosse virus
EARS2	Dengue virus 2
EARS2	Influenza A virus (H1N1)
EPRS1	Epstein-Barr virus
EPRS1	Human immunodeficiency virus 1
EPRS1	Influenza A virus (H1N1)
EPRS1	Lymphocytic choriomeningitis virus
EPRS1	Measles virus
FARS2	Dengue virus 2
FARS2	Human papillomavirus type 16
FARS2	Human papillomavirus type 33
GARS1	Influenza A virus (H1N1)
GARS1	MERS-CoV
HARS2	Human immunodeficiency virus 1
IARS1	Ebola virus
IARS1	Epstein-Barr virus
IARS1	Human immunodeficiency virus 1
IARS1	Influenza A virus (H1N1)
IARS1	Lymphocytic choriomeningitis virus
IARS1	Measles virus
IARS2	Human immunodeficiency virus 1
IARS2	Human papillomavirus type 31
IARS2	SARS-CoV-1
KARS1	Epstein-Barr virus
KARS1	Human immunodeficiency virus 1
KARS1	Influenza A virus (H1N1)
LARS1	Human immunodeficiency virus 1
LARS1	Influenza A virus (H1N1)
LARS1	Measles virus
MARS1	Dengue virus 2
MARS1	Epstein-Barr virus
MARS1	Human immunodeficiency virus 1
MARS1	Human papillomavirus type 33
MARS1	Influenza A virus (H1N1)
MARS1	Measles virus
MARS1	Uukuniemi virus
NARS1	Human immunodeficiency virus 1
NARS1	Influenza A virus (H1N1)
NARS2	Human immunodeficiency virus 1
NARS2	Influenza A virus (H1N1)
NARS2	Influenza A virus (H3N2)
NARS2	Influenza A virus (H5N1)
NARS2	SARS-CoV-2
QARS1	Epstein-Barr virus
QARS1	Hepatitis C virus
QARS1	Epstein-Barr virus
QARS1	Human immunodeficiency virus 1
QARS1	Human papillomavirus type 16
QARS1	Human papillomavirus type 8
QARS1	Influenza A virus (H1N1)
QARS1	Influenza A virus (H3N2)
RARS1	Human immunodeficiency virus 1
RARS1	Influenza A virus (H1N1)
RARS1	Lymphocytic choriomeningitis virus
RARS1	Measles virus
RARS2	Dengue virus 2
RARS2	Human cytomegalovirus
RARS2	Human papillomavirus type 18
RARS2	Influenza A virus (H1N1)
RARS2	Influenza A virus (H3N2)
SARS1	Epstein-Barr virus
SARS1	Human immunodeficiency virus 1
SARS2	Human papillomavirus type 11
SARS2	Human papillomavirus type 18
SARS2	Human papillomavirus type 5
SARS2	Human papillomavirus type 6b
TARS1	Human immunodeficiency virus 1
TARS2	Epstein-Barr virus
TARS2	SARS-CoV-1
TARS2	Measles virus
TARS2	SARS-CoV-2
VARS1	Classical swine fever virus
VARS1	Epstein-Barr virus
VARS1	Influenza A virus (H1N1)
WARS1	Human papillomavirus type 9
WARS1	Influenza A virus (H1N1)
YARS1	Classical swine fever virus
YARS2	Kaposi's sarcoma-associated herpesvirus
YARS2	Influenza A virus (H1N1)
