# Supplementary material for: The Landscape of Aminoacyl-tRNA Synthetases Involved in Severe Acute Respiratory Syndrome Coronavirus 2 Infection
Source: Front Physiol. 2022 Jan 26;12:818297. doi: 10.3389/fphys.2021.818297 (PMC8826553; doi:10.3389/fphys.2021.818297)
Supplement: Supplementary Table 2 — Primers used for cloning. [file Table_2.XLSX]

## Sheet: Primers
TARS2	Primers (5'-3')
F1	GAATTCTGCAGATATCCAATGGCCCTGTATCAGAGGTGG
R1	TCTAGATGCATGCTCGAGAGGTCAAAAGATTTCTTCGGCATT
F2	AATGCCGAAGAAATCTTTTGACCTCTCGAGCATGCATCTAGA
R2	CCACCTCTGATACAGGGCCATTGGATATCTGCAGAATTC
HARS2
F1	GAATTCTGCAGATATCCAATGCCTCTTCTCGGACTTCTT
R1	TGCATGCTCAAGAGGCCGCCATCAAGATTCAGACAGTCGCTT
F2	AAGCGACTGTCTGAATCTTGATGGCGGCCTCTTGAGCATGCA
R2	AAGAAGTCCGAGAAGAGGCATTGGATATCTGCAGAATTC
NARS2
F1	AAGCTTGGTACCGCCACCATGTCAGGAGCTTTTACTCAA
R1	GTCATGGTCTTTGTAGTCTAAAAGGCATGAATGAGGAAA
F2	TTTCCTCATTCATGCCTTTTAGACTACAAAGACCATGAC
R2	TTGAGTAAAAGCTCCTGACATGGTGGCGGTACCAAGCTT
SARS-CoV-2 M protein
F1	AAACTTAAGCTTGGTACCGAGATGAGTGGTTTTAGAAAAATGGCA
R1	AGGGTTAGGGATAGGCTTACCTTGGAAAGTAACACCTGAGCA
F2	TGCTCAGGTGTTACTTTCCAAGGTAAGCCTATCCCTAACCCT
R2	TGCCATTTTTCTAAAACCACTCATCTCGGTACCAAGCTTAAGTTT
