# Supplementary material for: The Landscape of Aminoacyl-tRNA Synthetases Involved in Severe Acute Respiratory Syndrome Coronavirus 2 Infection
Source: Front Physiol. 2022 Jan 26;12:818297. doi: 10.3389/fphys.2021.818297 (PMC8826553; doi:10.3389/fphys.2021.818297)
Supplement: Supplementary Table 3 — Transcriptional and protein profiles of aminoacyl-tRNA synthetases (aaRSs) in patient-derived samples and SARS-CoV-2-infected cell lines. [file Table_3.XLSX]

## Sheet: Table description
Sheets	Description
Transcriptional profile	log2 FC of differential aaRSs at mRNA levels
Protein profile	log2 FC of significantly changed aaRSs at protein levels

## Sheet: Transcriptional profile
	BALF	Lung tissue	NHBE cells	A549-ACE2	trend（+:up -:down）
NARS2	-1.28		-4.99198		+
IARS2	-1.6		-3.43723	-0.988831	+
HARS2	-1.99	-3.71495			+
MARS2			-5.12193		+
YARS2			-4.86526		+
SARS2			-3.60474		+
TARS2	-1.32			-1.18935	+
DARS2				-1.4639	+
CARS2	-0.88				+
LARS2				-0.668404	+
FARS2				-0.471935	+
RARS2	1.26				-
FARSB	-1.26		-6.76346	-1.20305	+
FARSA	-1.09	-2.03094	-3.47075	-1.27254	+
HARS1	-2.18		-4.47542	-0.887553	+
QARS1	-0.62	-3.12359		-1.21349	+
VARS1			-3.51526	-1.07182	+
SARS1	-1.06	-2.03869		-0.977515	+
RARS1			-3.47047	-0.380548	+
AARS1	-1.8			-1.42707	+
TARSL2		-2.87949			+
MARS1	-1.58			-0.517703	+
KARS1	-1.23			-0.612417	+
CARS1				-1.42707	+
IARS1	-0.85				+
WARS1	-0.79				+
NARS1				-0.763109	+
GARS1				-0.548247	+
TARS1	-0.53				+
LARS1				-0.510658	+

## Sheet: Protein profile
	BALF	PBMC	liver tissues	caco2 cells	trend（+:up -:down）
WARS2			3.19912	0.105497	+
FARS2			3.22234		+
LARS2		0.361712	2.7649		+
VARS2			3.3083	-0.19972	+
RARS2			2.73444	-0.209968	+
HARS2			2.41224	0.112179	+
SARS2		0.655749	1.5912	0.097041	+
DARS2			1.54893	0.125219	+
NARS2		0.539364			+
AARS2		0.344822			+
PARS2				0.208257	+
IARS2				0.14372	+
YARS2				0.0743122	+
CARS2				0.0611046	+
TARS2				-0.0795307	-
EARS2				-0.226069	-
TARS1	-1.21759			-0.188756	-
AARS1	-1.12029				-
FARSB		-0.972448			-
TARS3		-0.945442			-
GARS1	-0.785875				-
HARS1		-0.448775		-0.0761538	-
SARS1		-0.482493			-
YARS1		-0.472456			-
NARS1		-0.198693		-0.216498	-
LARS1		-0.195565		-0.0764745	-
IARS1				-0.192279	-
KARS1				-0.15192	-
QARS1				-0.120592	-
VARS1				-0.108529	-
