# Supplementary material for: The Landscape of Aminoacyl-tRNA Synthetases Involved in Severe Acute Respiratory Syndrome Coronavirus 2 Infection
Source: Front Physiol. 2022 Jan 26;12:818297. doi: 10.3389/fphys.2021.818297 (PMC8826553; doi:10.3389/fphys.2021.818297)
Supplement: Supplementary Table 4 — Groups of differential aminoacyl-tRNA synthetases (aaRSs) proteins. [file Table_4.XLSX]

## Sheet: Differential aaRSs proteins
Group A_downregulated mt-aaRSs	Group B_downregulated cyto-aaRSs	Group C_upregulated mt-aaRSs
TARS2	TARS1	WARS2
EARS2	AARS1	FARS2
	FARSB	LARS2
	GARS1	VARS2
	HARS1	RARS2
	SARS1	HARS2
	YARS1	SARS2
	NARS1	DARS2
	LARS1	NARS2
	IARS1	AARS2
	KARS1	PARS2
	QARS1	IARS2
	VARS1	YARS2
		CARS2
