# Supplementary material for: The Landscape of Aminoacyl-tRNA Synthetases Involved in Severe Acute Respiratory Syndrome Coronavirus 2 Infection
Source: Front Physiol. 2022 Jan 26;12:818297. doi: 10.3389/fphys.2021.818297 (PMC8826553; doi:10.3389/fphys.2021.818297)
Supplement: Supplementary Table 5 — Significant IN nodes and their enriched GO terms and KEGG pathways in each group. [file Table_5.xlsx]

## Sheet: Table description
Sheets	Description
Significant_IN_nodes	Significant IN genes in each group
Group_BP_IN_nodes	Enriched GO terms in biological process (BP) category for the significant IN genes in each group
Group_MF_IN nodes	Enriched GO terms in molecular function (MF) category for the significant IN genes in each group
Group_CC_IN nodes	Enriched GO terms in cellular component (CC) category for the significant IN genes in each group
Group_KEGG_IN nodes	Enriched KEGG pathways for the significant IN genes in each group
Note: Known PPIs (eg. From curated databases and experimentally determined) between aaRSs and other host proteins were retrieved from STRING (Szklarczyk et al., 2019). To obtain high-confident interaction pairs, the combined score less than 700 were excluded. The aaRS-interacting proteins were converted to gene symbol, and the resulting PPIN covers 14,459 genes and 378,668 edges.

## Sheet: Significant_IN_nodes
Group A	Group B	Group C
RPL29	AARS1	TP53
PSTK	MRPL39	IARS2
CSNK1D	VARS1	MAPK11
MAPK1	TRMT1	EGF
IMPDH2	HNRNPH2	NPSR1
MRPL1	FARSA	CALU
TOR1A	OGT	SSX2IP
KANK2	TARSL2	BMS1
GOLGA7	MLX	XPO1
MTIF2	AIMP1	PSMD6
PSMC1	UBA1	PLOD3
UBA52	PPP1CA	HSP90AB1
ECSIT	CCT5	GDI2
HARS1	KMT2E	KIF4A
POLR3B	NUDT8	TIMM10
NUFIP2	PIK3R3	STAT3
PRKAR2A	AURKA	RRAGB
EFTUD2	VPS51	RPL13
GNB1	MSH2	ERCC3
MRPL13	KIF6	RPS25
EIF3CL	QARS1	TBX20
IARS1	JUP	RPS3A
ALG5	HMOX1	RPS14
RPL23	NPLOC4	NUP50
SDCBP	PMM2	TRUB2
EIF3L	WDR5	CARS1
TARS1	IARS1	COMMD1
CNTRL	IARS2	ECSIT
NOP56	TRAK1	RPL26L1
NHP2	UBA52	NKIRAS2
RPN2	RAB8B	AP2A2
SARS1	DARS1	EIF2S1
RPS21	EP300	JUN
RPS14	SNAP29	PROC
CDH2	CYB5R3	GAA
ERH	RPS14	MBTPS1
JUP	EARS2	ATP5D
RPL30	EGFR	MARS1
PA2G4	CIAPIN1	PPT2
RPS3	CCT6A	SP1
RALA	RPA1	EP300
COMMD8	RAD23A	RPL23
RPS15	RARS1	EPRS
RPS18	NIN	DDX10
EIF4E	CCDC22	CFTR
IARS2	INSR	PLD2
KTN1	GSK3B	UBXN7
RPL38	TARS1	CYB5R3
TLN1	WNT5A	GSPT2
SRC	XPOT	SRSF2
MDM2	CDH2	ITGB4
GPC3	SDCBP	KCNAB2
CYB5R3	MDC1	CDKN1A
TP53	SP1	CYFIP1
UBC	GAA	CTNNB1
PPIB	MTHFD1	RPS15
BRD4	WARS1	BRCA1
CKAP5	CEP135	WARS1
SPTAN1	ECSIT	COL9A2
COPB1	CRTC2	ACTG1
PLOD3	PIK3R1	TPT1
TXLNA		MRPS10
EEF1G		DOCK8
FXR2		STUB1
RPL23A		PDIA4
GNGT1		YARS2
SRSF9		RPL9
COPS5		NGF
ARFIP2		RBL1
DOCK6		CLDND1
POLR2C		HARS1
RB1		RPL19
COMMD1		CIAPIN1
PARP1		DKC1
LRRK2		RPL10A
SLC39A9		CYCS
HBA2		GPC3
DCP1A		RPS7
CCT6A		RPL37A
ATP5A1		UBA1
AKT1		NFKB1
SEC61A1		MAP1LC3B
ATP6V1D		EEF2
MRRF		EIF4A1
FAU		ERLEC1
CEP135		COG2
UBXN7		XPOT
SARS2		RPS17
HBS1L		SLC2A4
UBA1		DLD
LTB4R		FYN
AURKA		TRMT61B
PABPC1		POLR1A
STT3A		RBX1
RPS25		CEP290
XPO1		GAPDH
ACAD9		HSP90B1
RBX1		PMPCB
DCAF13		CASP3
EARS2		CDC23
EGFR		FBN1
CCT5		RPL23A
		TXLNA
		RARS2
		EIF4G1
		NRP1
		PLK1
		HSP90AA1
		DPM1
		MAGOH
		AARS2
		SOD3
		NOP58
		SRC
		PRKACA
		AIMP1
		OS9
		ALDH3B1
		QARS1
		GNB1
		HLCS
		RALA
		SUPT5H
		HNRNPH2
		DARS1
		AIMP2
		ITGA6
		TRIM25
		TRAF2
		YKT6
		EIF3H
		NEDD8
		PSTK
		KCNA4
		FXR2
		DDX55
		MRPL53
		PPP1CA
		CEP89
		EXOSC6
		BRD4
		RPS19
		NIT2
		CTH
		RAC2
		CKAP5
		PTPRF
		PRKAR2B
		ASNS
		NPM1
		EIF5B
		EFTUD2
		BMP10
		CCT3
		SEC61A2
		AHCY
		PRIM1
		MSH2
		HMGCS1
		RPS3
		XRCC5
		DYNC1LI2
		GLS
		ADH5
		PRKAR2A
		KAT2B
		MTOR
		RIF1
		KIF2A
		PGRMC1
		DOCK7
		TEP1
		TOMM40L
		PLAUR
		IARS1
		ITCH
		COPB1
		VCAN
		HPGDS
		SEC61A1
		TACO1
		ARFIP2
		RAB4A
		USP5
		DCP1A
		TAF3
		RPS29
		MATR3
		NSF
		EEF1G
		CEP41
		EIF5
		MRPL4
		PIK3CA
		ADCY8
		PRPF19
		ABCG2
		ESR1
		RARS1
		CDH1
		MET
		CCT6A
		RB1
		SLC39A9
		DDX39B
		KDM5A
		ENTPD8
		MT-CO2
		TXNRD1
		CCDC22
		IMP3
		ALG6
		PNPLA2
		RHOA
		TRMT10C
		STX4
		PARK2
		PDCD6IP
		RPL8
		MRPL2
		APC
		MAPK3
		SHH
		PSEN1
		UBR4
		HYOU1
		HMOX1
		PARP1
		GOLGA2
		AKAP9
		CSNK1D
		RPL18
		PARK7
		DDX49
		PTK2
		YWHAZ
		MSLN
		FBF1
		RTN3
		ATP5A1
		DNAJB11
		TLN1
		PABPC1
		U2AF2
		TPR
		FLNC
		CAT
		GNAO1
		SNRPF
		JUP
		RPL15
		EEF1A2
		AARS1
		WNT5A
		SEL1L
		NME2
		OLA1
		UBA52
		MRPL13
		HSPA8
		MTHFD1
		MRPL42
		PIGO
		MTR
		EEF1D
		POLR1C
		HNRNPC
		TARS1
		C14orf166
		GABBR2
		GNGT1
		RPS18
		FAU
		BBS10
		EGFR
		CDC42
		TRIM59
		ABTB1
		SMAD4
		CREB1
		SKP2
		RPS2
		ALDH4A1
		ACAD9
		NENF
		AKT1
		C3
		RBL2
		ABCE1
		VARS1
		TMED10
		PIK3C3
		GSK3B
		UBE2I
		EARS2
		LARS2
		ATP7B
		ELAVL1
		LAMTOR1
		NUDT8
		DCTN2
		STT3A
		ATP5J
		ITGB1
		KARS1
		GLUD1
		WASL
		RPLP0
		TOR1A
		MAPK12
		RPS13
		DHX9
		TXN
		TUFM
		NARS1
		FOXO6
		HSPA9
		ATP5C1
		SARS1
		SPTAN1
		RPN1
		TLR4
		NUFIP2
		PPP2CA
		DDX1
		DYNC1H1
		VAMP2
		ITGB3
		UMPS
		RPA1
		SEC13
		ANK3
		SMU1
		BTD
		DDB2
		GTF2H5
		TRMT1
		CCT5
		EEF1A1
		IMPDH2
		GOLGA7
		ERAL1
		KPNB1
		MDM2
		UBBP4
		CYC1
		STT3B
		ACTB
		CASP2
		MRPL1
		SDCCAG8
		RPS27A
		LARS1
		SOD2
		ERH
		RPS9
		MRPL39
		YBX1
		IDH1
		RPL30
		VTA1
		ALG5
		CHCHD4
		APP
		SUCO
		UBC
		YWHAB
		MRPL40
		COPS5
		SC5D
		CEP135
		RPL32
		PUSL1
		RAB1A
		FSTL3
		PITRM1
		RAE1
		TSG101
		EIF3E
		NDUFA11
		VPS33A
		KRAS
		GLB1
		SURF4
		GAR1
		MYC
		SARS2
		MRPS12
		RPLP1
		PUS1
		MRPL49
		COMMD8
		EIF4B
		NOP56
		MTIF2
		RAB8B
		SNRPG
		PPP1CC
		MAPK8
		CDC5L
		DNAJC10
		MARS2
		PFDN5
		FN1
		NHP2L1
		DICER1
		VPS35
		HARS2
		NSUN4
		DCTN1
		STK3
		FOXO1
		ILVBL
		NOL6
		DDX27
		YARS1
		RPL36AL
		C17orf80
		MDC1
		MAPK1
		MOGS
		PTPN11
		PTEN
		EDEM3
		SMARCA4
		APOA2
		PAIP1
		ATP6V1D
		CDH2
		ACTN4
		SDCBP
		DCTPP1
		PPIB
		CALM1
		EIF3I
		MAP3K5
		RUVBL1
		DNMT1
		MRPS16
		ALG3
		PCSK9
		GNAL
		SEC61B
		CCNT1
		VPS39
		PPCDC
		CHCHD2
		TFB1M
		PLEC
		B2M
		GCN1L1
		ABCF2
		PSMA5

## Sheet: Group_BP_IN nodes
Description	Group	Group_num
activation of immune response	C	1
amino acid activation	B,C	2
anatomical structure homeostasis	C	1
autophagy	C	1
carbohydrate biosynthetic process	B	1
cell cycle arrest	C	1
cell cycle checkpoint	C	1
cell cycle G1/S phase transition	A,C	2
cell cycle G2/M phase transition	A,C	2
cell-cell signaling by wnt	A,C	2
cellular amino acid biosynthetic process	C	1
cellular carbohydrate metabolic process	B	1
cellular response to abiotic stimulus	C	1
cellular response to antibiotic	A	1
cellular response to chemical stress	C	1
cellular response to extracellular stimulus	C	1
cellular response to heat	C	1
cellular response to hypoxia	A,C	2
cellular response to inorganic substance	C	1
cellular response to nerve growth factor stimulus	C	1
cellular response to oxidative stress	A	1
cellular response to oxygen levels	A,C	2
cellular response to starvation	C	1
cellular response to topologically incorrect protein	C	1
cellular response to transforming growth factor beta stimulus	C	1
centrosome cycle	C	1
chaperone-mediated autophagy	C	1
ciliary basal body-plasma membrane docking	C	1
cognition	C	1
cytoplasmic translational initiation	C	1
DNA damage checkpoint	C	1
endomembrane system organization	C	1
endoplasmic reticulum to Golgi vesicle-mediated transport	C	1
endoplasmic reticulum unfolded protein response	C	1
epithelial tube morphogenesis	C	1
establishment of organelle localization	C	1
establishment of protein localization to membrane	A,C	2
establishment of RNA localization	C	1
extrinsic apoptotic signaling pathway	C	1
Fc-gamma receptor signaling pathway involved in phagocytosis	C	1
gland development	C	1
glial cell differentiation	C	1
granulocyte activation	C	1
hemostasis	C	1
I-kappaB kinase/NF-kappaB signaling	C	1
immune response-regulating cell surface receptor signaling pathway	C	1
immune response-regulating cell surface receptor signaling pathway involved in phagocytosis	C	1
inositol lipid-mediated signaling	C	1
integrin-mediated signaling pathway	C	1
intrinsic apoptotic signaling pathway	C	1
lung development	C	1
mitochondrial transport	C	1
mitotic spindle organization	C	1
monosaccharide metabolic process	B	1
multi-organism transport	C	1
muscle cell differentiation	C	1
myeloid cell differentiation	C	1
negative regulation of apoptotic signaling pathway	C	1
negative regulation of binding	C	1
negative regulation of catabolic process	C	1
negative regulation of cellular catabolic process	C	1
negative regulation of cyclin-dependent protein serine/threonine kinase activity	C	1
negative regulation of lipid localization	C	1
negative regulation of lipid transport	C	1
negative regulation of mitotic cell cycle	C	1
negative regulation of neuron death	C	1
negative regulation of phosphorus metabolic process	C	1
negative regulation of response to oxidative stress	C	1
neuron apoptotic process	C	1
neutrophil degranulation	C	1
Notch signaling pathway	C	1
nuclear migration	C	1
nuclear transport	A,C	2
nucleobase-containing compound catabolic process	A,C	2
nucleus localization	C	1
organelle localization by membrane tethering	C	1
platelet activation	C	1
positive regulation by host of viral transcription	C	1
positive regulation of apoptotic signaling pathway	C	1
positive regulation of binding	C	1
positive regulation of catabolic process	C	1
positive regulation of cell cycle	A,C	2
positive regulation of cell cycle phase transition	A	1
positive regulation of cell cycle process	C	1
positive regulation of cell migration	C	1
positive regulation of cellular amide metabolic process	C	1
positive regulation of cellular catabolic process	C	1
positive regulation of cellular component biogenesis	C	1
positive regulation of cellular component movement	C	1
positive regulation of cellular protein localization	C	1
positive regulation of DNA metabolic process	A,C	2
positive regulation of DNA-binding transcription factor activity	C	1
positive regulation of endocytosis	C	1
positive regulation of epithelial cell proliferation	C	1
positive regulation of establishment of protein localization	C	1
positive regulation of establishment of protein localization to telomere	C	1
positive regulation of fibroblast proliferation	C	1
positive regulation of gene silencing by miRNA	C	1
positive regulation of growth	C	1
positive regulation of intracellular protein transport	C	1
positive regulation of locomotion	C	1
positive regulation of mitotic cell cycle	A	1
positive regulation of muscle cell differentiation	C	1
positive regulation of muscle organ development	C	1
positive regulation of muscle tissue development	C	1
positive regulation of neuron death	C	1
positive regulation of protein localization to nucleus	A	1
positive regulation of protein transport	C	1
positive regulation of smooth muscle cell proliferation	C	1
positive regulation of striated muscle tissue development	C	1
positive regulation of supramolecular fiber organization	C	1
positive regulation of telomerase RNA localization to Cajal body	A,C	2
positive regulation of telomere maintenance	C	1
positive regulation of viral process	C	1
positive regulation of viral transcription	C	1
positive regulation of Wnt signaling pathway	A	1
post-transcriptional gene silencing by RNA	C	1
protein kinase B signaling	C	1
protein maturation	C	1
protein stabilization	C	1
regulation of apoptotic signaling pathway	C	1
regulation of ATP metabolic process	C	1
regulation of autophagy	C	1
regulation of carbohydrate biosynthetic process	B	1
regulation of carbohydrate catabolic process	C	1
regulation of carbohydrate metabolic process	B,C	2
regulation of cell cycle phase transition	A,C	2
regulation of cell growth	C	1
regulation of cellular amide metabolic process	A,C	2
regulation of cellular carbohydrate metabolic process	B	1
regulation of cellular response to heat	C	1
regulation of cyclin-dependent protein kinase activity	C	1
regulation of developmental growth	C	1
regulation of DNA binding	C	1
regulation of epithelial cell proliferation	C	1
regulation of fibroblast proliferation	C	1
regulation of gene silencing by RNA	C	1
regulation of generation of precursor metabolites and energy	C	1
regulation of glucose metabolic process	B	1
regulation of intracellular steroid hormone receptor signaling pathway	C	1
regulation of intracellular transport	C	1
regulation of lipid metabolic process	C	1
regulation of microtubule cytoskeleton organization	C	1
regulation of microtubule-based process	C	1
regulation of mitochondrial depolarization	A	1
regulation of monooxygenase activity	C	1
regulation of mRNA stability	A,C	2
regulation of neuron death	C	1
regulation of organ growth	C	1
regulation of organelle assembly	C	1
regulation of oxidative stress-induced cell death	C	1
regulation of posttranscriptional gene silencing	C	1
regulation of protein binding	C	1
regulation of protein catabolic process	A,B,C	3
regulation of protein-containing complex assembly	C	1
regulation of reactive oxygen species biosynthetic process	C	1
regulation of reactive oxygen species metabolic process	C	1
regulation of small molecule metabolic process	C	1
regulation of smooth muscle cell proliferation	C	1
regulation of stress-activated protein kinase signaling cascade	C	1
regulation of supramolecular fiber organization	C	1
regulation of telomere maintenance via telomere lengthening	A,C	2
regulation of translational initiation	C	1
regulation of transmembrane receptor protein serine/threonine kinase signaling pathway	C	1
regulation of Wnt signaling pathway	C	1
respiratory system development	C	1
response to alcohol	C	1
response to amino acid	C	1
response to amino acid starvation	C	1
response to decreased oxygen levels	A,C	2
response to endoplasmic reticulum stress	C	1
response to heat	C	1
response to hydrogen peroxide	C	1
response to light stimulus	C	1
response to metal ion	C	1
response to nutrient levels	C	1
response to peptide	C	1
response to peptide hormone	C	1
response to reactive oxygen species	A,C	2
response to unfolded protein	C	1
ribonucleoprotein complex biogenesis	A,C	2
ribonucleoprotein complex export from nucleus	C	1
ribosomal subunit export from nucleus	C	1
ribosome localization	C	1
RNA localization to nucleus	A,C	2
RNA stabilization	C	1
RNA transport	C	1
signal transduction involved in DNA integrity checkpoint	C	1
small GTPase mediated signal transduction	C	1
smooth muscle cell proliferation	C	1
spindle organization	C	1
stress-activated protein kinase signaling cascade	C	1
telomerase RNA localization	A,C	2
trachea morphogenesis	C	1
transport of virus	C	1
tube formation	C	1
vesicle localization	C	1
viral gene expression	A	1
viral life cycle	C	1
viral transcription	C	1
Wnt signaling pathway	A,C	2
wound healing	C	1

## Sheet: Group_MF_IN nodes
Description	Group	Group_num
aminoacyl-tRNA ligase activity	B,C	2
cadherin binding	A,C	2
disordered domain specific binding	C	1
phosphatase binding	C	1
protein kinase regulator activity	C	1
protein serine/threonine/tyrosine kinase activity	A	1
pseudouridine synthase activity	C	1
purine nucleoside binding	C	1
ribonucleoside binding	C	1
ribosomal small subunit binding	C	1
ribosome binding	C	1
tau protein binding	C	1
translation elongation factor activity	C	1
translation initiation factor activity	A,C	2
translation regulator activity, nucleic acid binding	A,C	2
ubiquitin-like protein ligase binding	A,C	2

## Sheet: Group_CC_IN nodes
Description	Group	Group_num
catenin complex	C	1
cell-substrate junction	A,C	2
cytoplasmic side of membrane	C	1
cytoplasmic side of plasma membrane	C	1
cytoplasmic stress granule	C	1
cytosolic large ribosomal subunit	A,C	2
cytosolic ribosome	A,C	2
cytosolic small ribosomal subunit	A,C	2
endocytic vesicle	C	1
endoplasmic reticulum chaperone complex	C	1
endoplasmic reticulum lumen	C	1
eukaryotic 48S preinitiation complex	C	1
extrinsic component of cytoplasmic side of plasma membrane	C	1
extrinsic component of plasma membrane	C	1
ficolin-1-rich granule	C	1
ficolin-1-rich granule lumen	C	1
glutamatergic synapse	C	1
kinetochore	C	1
lamellipodium	C	1
large ribosomal subunit	A,C	2
late endosome	C	1
membrane region	A,C	2
mitochondrial matrix	C	1
mitochondrial protein complex	C	1
neuron to neuron synapse	A,C	2
nuclear envelope	C	1
organelle envelope lumen	C	1
pigment granule	C	1
polysomal ribosome	A,C	2
postsynaptic density	A,C	2
ribosome	A,C	2
rough endoplasmic reticulum	A,C	2
secretory granule lumen	C	1
small ribosomal subunit	A,C	2
small-subunit processome	C	1
specific granule	C	1
spindle	C	1
vacuolar membrane	C	1
vesicle lumen	C	1

## Sheet: Group_KEGG_IN nodes
Description	Group	Group_num
Acute myeloid leukemia	C	1
Adherens junction	C	1
AGE-RAGE signaling pathway in diabetic complications	C	1
Aldosterone-regulated sodium reabsorption	B	1
Alzheimer disease	C	1
Aminoacyl-tRNA biosynthesis	A,B,C	3
Amyotrophic lateral sclerosis	C	1
Apoptosis	C	1
Autophagy - animal	C	1
Axon guidance	C	1
Bacterial invasion of epithelial cells	C	1
Bladder cancer	A,C	2
Breast cancer	B,C	2
C-type lectin receptor signaling pathway	C	1
cAMP signaling pathway	C	1
Cell cycle	C	1
Cellular senescence	C	1
Central carbon metabolism in cancer	C	1
Chagas disease	C	1
Chemokine signaling pathway	C	1
Choline metabolism in cancer	B,C	2
Chronic myeloid leukemia	A,C	2
Colorectal cancer	B,C	2
Coronavirus disease - COVID-19	A,C	2
Cushing syndrome	B	1
Diabetic cardiomyopathy	B,C	2
Dopaminergic synapse	C	1
EGFR tyrosine kinase inhibitor resistance	B,C	2
Endocrine resistance	A,B,C	3
Endometrial cancer	B,C	2
Epithelial cell signaling in Helicobacter pylori infection	C	1
Epstein-Barr virus infection	C	1
ErbB signaling pathway	B,C	2
Estrogen signaling pathway	C	1
Fc epsilon RI signaling pathway	C	1
Fluid shear stress and atherosclerosis	C	1
Focal adhesion	C	1
FoxO signaling pathway	B,C	2
Gastric cancer	B,C	2
Glioma	A,C	2
GnRH signaling pathway	C	1
Growth hormone synthesis, secretion and action	C	1
Hepatitis B	C	1
Hepatitis C	C	1
Hepatocellular carcinoma	B,C	2
HIF-1 signaling pathway	B,C	2
Hippo signaling pathway	C	1
Human cytomegalovirus infection	A,C	2
Human immunodeficiency virus 1 infection	C	1
Human papillomavirus infection	C	1
Human T-cell leukemia virus 1 infection	C	1
IL-17 signaling pathway	C	1
Inflammatory mediator regulation of TRP channels	C	1
Insulin resistance	B,C	2
Insulin signaling pathway	B,C	2
Kaposi sarcoma-associated herpesvirus infection	A,C	2
Legionellosis	C	1
Leishmaniasis	C	1
Leukocyte transendothelial migration	C	1
Long-term potentiation	C	1
Longevity regulating pathway	C	1
Longevity regulating pathway - multiple species	C	1
MAPK signaling pathway	C	1
Measles	C	1
Melanogenesis	C	1
Melanoma	A,C	2
MicroRNAs in cancer	B,C	2
Mitophagy - animal	C	1
mTOR signaling pathway	B,C	2
N-Glycan biosynthesis	C	1
Neurotrophin signaling pathway	C	1
Neutrophil extracellular trap formation	C	1
Non-alcoholic fatty liver disease	B,C	2
Non-small cell lung cancer	A,C	2
Oocyte meiosis	C	1
Osteoclast differentiation	C	1
Oxytocin signaling pathway	C	1
Pancreatic cancer	A,C	2
Parkinson disease	C	1
Pathogenic Escherichia coli infection	C	1
Pathways in cancer	B,C	2
Pathways of neurodegeneration - multiple diseases	C	1
PD-L1 expression and PD-1 checkpoint pathway in cancer	C	1
Pertussis	C	1
PI3K-Akt signaling pathway	C	1
Platelet activation	C	1
Platinum drug resistance	C	1
Progesterone-mediated oocyte maturation	C	1
Prolactin signaling pathway	C	1
Prostate cancer	A,B,C	3
Protein processing in endoplasmic reticulum	C	1
Proteoglycans in cancer	C	1
Rap1 signaling pathway	C	1
Ras signaling pathway	C	1
Regulation of actin cytoskeleton	C	1
Relaxin signaling pathway	C	1
Renal cell carcinoma	C	1
Ribosome	A,C	2
RNA transport	C	1
Salmonella infection	C	1
Selenocompound metabolism	C	1
Shigellosis	A,C	2
Signaling pathways regulating pluripotency of stem cells	C	1
Small cell lung cancer	C	1
Sphingolipid signaling pathway	C	1
T cell receptor signaling pathway	C	1
TGF-beta signaling pathway	C	1
Th17 cell differentiation	C	1
Thyroid cancer	C	1
Thyroid hormone signaling pathway	C	1
TNF signaling pathway	C	1
Toxoplasmosis	C	1
Tuberculosis	C	1
Ubiquitin mediated proteolysis	C	1
Vasopressin-regulated water reabsorption	C	1
VEGF signaling pathway	C	1
Vibrio cholerae infection	C	1
Viral carcinogenesis	C	1
Wnt signaling pathway	C	1
Yersinia infection	C	1
